# Supplementary material for: Biased Connectivity of Brain-wide Inputs to Ventral Subiculum Output Neurons
Source: Cell Rep. 2020 Mar 17;30(11):3644–3654.e6. doi: 10.1016/j.celrep.2020.02.093 (PMC7090382; doi:10.1016/j.celrep.2020.02.093)
Supplement: Data S1. Raw Cell Counts in Each Condition of the TRIO Experiments (vSPFC, vSNAc, and vSLH Projections with Associated COM Information), Related to Figure 3 [file mmc2.csv]

Projector	LH-projector	LH-projector	LH-projector	LH-projector	LH-projector	LH-projector	LH-projector	NAc-projector	NAc-projector	NAc-projector	NAc-projector	NAc-projector	NAc-projector	NAc-projector	NAc-projector	PFC-projector	PFC-projector	PFC-projector	PFC-projector	PFC-projector
Animal ID	RW118	RW166	RW225	RW226	RW227	RW64	RW65	RW132	RW133	RW135	RW157	RW158	RW197	RW198	RW199	AMLeft	RW173	RW174	RW175	RW176
COM AP	-3.78	-3.65	-3.89	-3.92	-4.04	-3.82	-3.73	-3.6	-3.71	-3.71	-3.86	-3.83	-2.96	-2.91	-3.42	-3.39	-3.17	-3.3	-3.53	-3.38
COM DV	-4.05	-4.33	-4.03	-4.1	-3.48	-3.89	-4.43	-4.69	-4.25	-4.44	-3.79	-3.78	-4.21	-4.09	-4.14	-4.04	-3.93	-4.07	-4.02	-3.88
COM ML	3.83	3.57	3.44	3.57	3.68	3.44	3.01	3.14	3.68	3.18	3.92	4.16	3.56	3.68	3.8	4.24	4.04	3.92	3.8	3.44
Region
AAA	3	0	8	4	2	1	0	0	2	2	1	8	0	0	0	1	0	1	1	0
ACA1	0	0	0	1	0	0	0	0	0	0	1	0	0	0	0	0	0	0	0	0
ACA5	0	0	0	0	1	0	0	0	0	0	0	0	0	0	0	0	0	0	0	0
ACB	1	0	0	3	5	0	0	0	1	1	3	1	0	0	0	0	0	0	1	0
AD	0	0	0	5	10	0	10	2	0	3	0	0	0	0	0	0	0	0	0	0
AHN	0	0	1	0	0	0	1	0	0	0	0	0	0	0	0	0	0	0	0	0
AI1	0	0	0	0	0	0	0	1	0	0	0	0	0	0	0	0	0	0	0	0
AI6	0	0	0	0	0	0	0	0	0	0	0	0	0	0	0	0	0	0	1	0
AM	0	0	7	3	3	0	2	0	0	5	1	1	0	0	0	0	0	1	3	1
AMY	0	0	2	7	5	2	0	2	0	3	0	0	0	0	0	0	0	0	0	0
APN	0	0	0	0	0	0	0	0	0	0	0	0	0	0	0	1	0	1	0	0
ARH	0	0	0	0	1	0	0	0	0	0	0	0	0	0	0	0	0	0	0	0
AV	0	0	3	12	12	0	10	0	3	2	0	2	0	0	0	0	0	0	1	0
BAC	0	1	0	0	0	0	0	0	0	0	0	0	0	0	0	0	0	1	0	0
BLA	33	8	20	92	53	19	5	3	1	2	1	9	5	38	8	0	0	3	11	1
BMA	1	1	3	8	4	0	4	0	0	1	0	6	0	0	0	2	0	1	0	0
BST	1	1	2	5	2	1	0	2	0	0	0	0	0	0	0	0	0	2	3	2
CA1	341	1077	1268	2582	3700	514	1301	2675	1010	1762	2172	2586	1124	508	2257	108	313	1077	1415	1138
CA2	50	164	274	582	632	21	435	228	61	417	172	207	217	198	217	21	66	122	144	64
CA3	200	836	1139	2390	1886	77	1080	223	146	407	533	960	973	1083	1006	217	388	622	1308	374
CEA	9	1	4	2	2	2	1	0	0	0	0	1	3	2	1	1	0	0	1	0
CL	0	0	0	0	1	0	0	0	1	6	1	0	0	0	0	0	0	0	1	0
CLA	1	1	2	0	1	0	0	0	0	0	0	0	0	0	0	0	0	0	0	0
CLI	0	0	0	2	3	0	0	0	0	0	0	1	0	0	0	0	0	0	0	0
CM	0	0	0	0	0	0	0	0	0	0	0	0	0	0	0	0	0	0	0	1
COA1	0	0	1	0	0	0	1	0	0	0	0	3	0	0	0	0	0	0	0	0
COA2	2	3	3	12	3	0	12	1	0	1	0	1	0	0	0	0	0	2	4	2
COA3	5	6	3	22	9	0	34	2	2	1	12	11	0	0	7	1	1	1	6	1
CP	4	0	5	0	2	0	0	1	1	0	1	1	1	12	1	0	0	3	0	1
CS	0	1	2	2	2	0	1	0	1	2	0	3	0	0	0	0	0	0	0	0
CTX	3	12	25	30	13	10	18	1	3	13	9	8	2	9	10	0	2	2	4	5
DCO	0	0	1	0	0	0	0	0	0	0	0	0	0	0	0	0	0	0	0	0
DG-	3	5	109	90	43	0	117	67	25	105	7	33	10	5	15	19	0	75	29	16
DMH	0	0	1	1	2	0	0	0	0	0	0	0	0	0	0	0	0	1	0	0
DR	0	0	0	2	0	0	0	0	0	0	0	0	0	0	0	0	0	0	1	0
DTN	0	0	1	0	1	0	0	0	1	0	0	0	0	0	0	0	0	0	0	0
ECT	0	0	2	3	4	1	0	0	0	0	0	1	0	0	0	0	0	0	0	0
EP	11	1	7	8	3	2	0	2	2	0	0	8	0	0	0	0	0	2	0	0
EW	0	0	0	0	0	0	1	0	0	0	0	0	0	0	0	0	0	0	0	0
FL	0	0	0	0	0	0	0	0	0	0	0	0	0	0	0	1	0	0	0	0
FRP2/3	0	1	0	0	0	0	0	0	0	0	0	0	0	0	0	0	0	0	0	0
FS	0	0	1	1	0	1	0	0	0	0	0	0	0	0	0	0	0	0	1	0
GP	0	0	1	0	1	2	0	0	0	1	0	0	0	0	0	0	1	0	0	0
GU6	0	0	2	0	0	0	0	0	0	0	0	0	0	0	0	0	0	0	0	0
HY	0	9	17	7	6	1	1	5	1	4	0	0	3	1	6	0	0	1	6	2
IA	0	1	0	7	1	2	3	0	0	0	0	0	0	0	0	1	0	0	0	0
IAD	0	0	3	1	6	0	0	0	0	1	0	0	0	0	0	0	0	0	0	0
IAM	0	0	0	0	0	0	1	0	0	0	0	0	0	0	0	0	0	0	0	0
IC	0	0	0	2	0	1	0	0	0	1	0	0	0	0	0	0	0	0	0	0
IPN	0	0	2	1	1	0	0	0	0	1	0	0	0	0	0	0	0	1	0	0
IRN	0	0	1	0	0	0	0	0	0	0	0	0	0	0	0	0	0	0	0	0
LA	0	0	0	0	9	0	0	0	0	0	0	2	0	29	0	0	0	0	0	0
LC	0	0	2	1	0	0	0	0	0	0	0	0	0	0	0	0	0	0	0	0
LD	1	0	5	8	8	0	0	0	0	2	0	1	0	0	0	0	0	0	0	0
LDT	0	0	0	1	1	0	0	0	0	0	0	0	0	0	0	0	0	0	0	0
LEC	0	4	19	83	68	1	0	2	0	11	18	50	0	0	0	3	2	22	3	0
LG	1	0	6	0	0	0	1	0	0	0	0	0	0	0	0	0	0	0	1	0
LH	0	0	0	0	1	0	0	3	0	0	0	0	0	0	0	0	0	0	0	0
LHA	2	0	8	4	10	0	0	1	0	7	0	4	0	0	0	2	0	0	0	0
LING	0	0	1	0	1	0	0	0	0	0	0	0	0	0	0	0	0	0	0	0
LP	0	0	1	4	2	0	0	0	0	2	0	0	0	0	0	0	0	1	0	0
LPO	6	2	6	9	5	4	8	1	2	1	2	3	3	2	4	0	0	8	8	2
LRN	0	0	0	0	0	0	0	0	0	0	0	0	0	0	0	0	0	0	0	1
LS	0	1	26	70	47	1	9	14	20	9	18	4	30	1	11	2	0	2	9	0
MA	1	0	0	3	5	0	0	0	0	0	0	0	0	0	0	0	0	0	0	0
MB	2	0	2	0	1	0	0	0	0	1	0	0	0	0	0	0	0	0	0	0
MD	0	0	7	1	2	0	0	0	0	0	0	1	0	0	0	0	0	1	0	0
MEA	1	2	11	10	5	1	0	2	5	2	1	3	0	0	0	0	0	0	5	0
MEC	16	41	76	135	117	40	220	47	7	93	45	46	105	31	25	6	24	84	16	19
MEPO	0	0	3	0	0	0	0	0	0	1	0	6	2	0	5	0	1	1	0	0
MH	0	0	0	0	1	0	0	0	0	0	0	0	0	0	0	0	0	0	0	0
MO	0	8	4	5	1	0	2	1	3	1	0	0	0	0	0	0	0	0	1	0
MPN	0	0	1	0	0	0	0	0	0	0	0	0	0	0	0	0	0	1	0	0
MPO	0	0	19	6	7	0	0	20	6	3	9	15	4	3	7	0	0	1	2	6
MRN	0	0	0	0	0	2	1	0	0	1	1	0	0	0	0	0	0	0	0	0
MS	2	23	99	19	14	4	0	4	13	39	1	46	10	12	12	5	2	38	28	25
NDB	20	58	129	152	172	11	15	22	22	40	17	48	35	24	50	3	4	52	58	24
NOD	0	0	9	0	0	0	0	0	1	0	0	0	0	0	0	0	0	0	0	0
OLF	0	1	1	1	1	0	6	0	0	0	1	2	0	0	0	0	0	0	0	0
ORB5	0	0	1	0	0	0	0	0	0	0	0	0	0	0	0	0	0	0	0	0
ORB6	0	0	1	2	0	0	0	0	0	0	0	0	0	0	0	0	0	1	0	0
OT	4	3	6	6	3	2	3	2	6	0	0	3	0	3	3	2	1	3	1	0
P	0	0	0	1	1	0	0	1	0	0	0	0	0	0	0	1	0	0	0	0
PA	12	13	30	16	17	5	29	2	2	12	4	6	1	2	8	0	0	2	2	0
PAA2	0	0	0	0	1	0	0	0	0	0	0	0	0	0	0	0	0	0	0	0
PAA3	2	0	0	6	10	0	0	1	0	0	0	3	0	0	0	0	0	0	0	0
PAG	0	0	3	1	0	0	0	0	0	0	0	0	0	0	0	0	0	0	1	0
PAR	1	1	39	57	15	0	68	19	13	75	5	12	0	0	0	0	6	39	12	9
PARN	0	0	0	2	0	0	0	0	0	0	0	0	0	0	0	0	0	0	0	0
PB	0	0	1	3	0	0	1	0	0	1	0	0	0	0	0	0	0	0	0	0
PCG	0	0	1	0	0	0	0	0	0	0	0	1	0	0	0	0	0	0	1	0
PF	0	0	0	1	0	0	0	0	0	0	0	0	0	0	0	0	0	0	0	0
PGRN	0	0	2	1	0	0	0	0	0	0	0	0	0	0	0	0	0	0	0	0
PH	0	0	2	1	1	0	0	0	0	0	0	0	0	0	0	0	0	0	0	0
PIN	0	0	1	0	1	0	0	0	0	0	0	0	0	0	0	0	0	0	0	0
PIR1	2	1	0	0	0	0	0	1	0	0	0	2	0	0	0	0	0	0	0	0
PIR2	5	1	4	2	1	2	0	0	0	1	0	0	0	0	0	1	0	0	4	0
PIR3	4	0	0	2	4	2	0	1	0	0	1	2	0	0	0	0	0	1	0	0
PL	0	0	0	0	0	0	0	0	1	0	0	0	0	0	0	0	0	0	0	0
PM	0	0	5	3	0	0	0	0	0	0	0	0	0	0	0	0	0	0	0	0
PO	0	0	1	2	4	0	0	0	0	1	0	0	0	0	0	0	0	0	1	0
POST	0	0	6	20	47	0	0	1	0	2	0	5	0	0	0	0	0	0	0	0
PR	0	0	0	0	0	0	0	0	0	0	1	0	0	0	0	0	0	0	0	0
PRE	0	2	29	46	68	0	97	36	21	134	2	17	3	3	2	1	1	26	8	2
PRN	2	1	1	0	1	0	0	0	0	0	0	0	0	0	0	0	0	0	0	0
PSV	0	0	0	0	0	0	0	0	0	1	0	0	0	0	0	0	0	0	0	0
PT	2	0	8	7	29	0	0	5	1	0	0	1	0	0	0	0	0	0	0	0
PTL	1	0	0	0	0	0	1	0	0	0	0	0	0	0	0	0	0	0	0	0
PV	0	0	0	0	1	0	0	0	0	0	0	0	0	0	0	0	0	0	0	0
PVH	0	0	0	0	1	1	0	0	0	0	0	0	0	0	0	0	0	0	0	0
PVT	5	30	137	44	43	3	7	15	18	68	3	3	1	0	11	0	0	5	8	5
PYR	0	0	1	0	1	0	0	0	0	0	0	0	0	0	0	0	0	0	0	0
RCH	0	0	0	1	1	0	0	0	0	0	0	0	0	0	0	0	0	0	0	0
RE	1	9	41	37	29	1	1	4	8	11	3	5	0	0	0	0	0	0	2	0
RH	0	0	2	0	0	0	1	0	0	0	0	0	0	0	0	0	0	1	0	0
RR	1	0	0	0	0	0	0	0	0	0	0	0	0	0	0	0	0	0	0	0
RSP	0	0	6	23	22	0	6	2	1	9	1	0	0	0	0	1	0	2	0	1
RT	1	0	4	0	0	0	2	0	0	2	0	0	0	0	0	0	0	0	0	0
SC	0	0	0	0	0	0	0	0	0	0	0	0	0	0	0	0	0	1	1	2
SI	6	7	5	13	11	2	0	0	2	2	2	3	0	3	4	0	1	1	2	1
SMT	0	0	0	3	1	0	0	0	0	0	0	0	0	0	0	0	0	1	0	0
SN	2	0	0	0	2	0	1	0	0	1	0	1	0	0	0	0	0	0	0	0
SOC	0	0	0	0	0	0	0	0	0	0	0	0	0	0	0	1	0	0	0	0
SPF	0	0	1	0	0	0	0	0	0	0	0	0	0	0	0	0	0	1	0	0
SPIV	0	0	0	1	0	0	0	0	0	0	0	0	0	0	0	0	0	0	0	0
SPVI	0	0	1	0	0	0	0	0	0	0	0	0	0	0	0	0	0	3	0	0
SPVO	0	0	0	1	0	0	0	0	0	0	0	0	0	0	0	0	0	0	0	0
SS	3	0	0	1	3	0	9	0	0	1	0	1	0	0	0	0	2	2	1	0
SUB	285	1267	2639	3654	4397	285	1351	1019	1289	1552	1541	1928	959	68	1274	87	116	663	630	431
SUM	0	0	0	1	0	0	0	0	0	0	0	0	0	0	0	0	0	0	0	0
TH	1	1	11	7	13	0	2	3	0	3	0	0	0	0	0	1	0	0	0	1
TR1	0	0	0	0	0	0	0	0	0	0	1	0	0	0	0	0	0	0	0	0
TR2	4	8	2	12	2	3	0	1	0	0	2	2	12	1	21	0	1	0	2	0
TRN	0	0	1	0	0	0	0	0	0	0	0	0	0	0	0	0	0	0	0	0
TRS	0	0	0	1	0	0	0	0	1	1	0	0	0	0	0	0	0	0	0	0
TT1	0	0	0	0	0	0	0	0	0	0	0	1	0	0	0	0	0	0	0	0
TU	0	0	5	1	1	0	0	1	0	0	0	0	0	0	0	0	0	0	0	1
UVU	0	0	13	0	0	0	0	0	0	0	0	0	0	0	0	0	0	0	0	0
V3	0	0	4	2	1	0	0	0	1	0	0	0	0	0	0	0	0	0	0	0
V4	1	0	6	4	0	0	0	0	0	0	0	0	0	0	0	0	0	0	1	0
VAL	0	0	1	9	13	0	0	0	0	1	0	0	0	0	0	0	0	0	0	0
VII	1	0	0	0	0	0	0	0	0	0	0	0	0	0	0	0	0	0	0	0
VIS	0	4	4	4	13	11	42	0	0	2	3	1	0	0	0	1	4	5	5	1
VL	0	0	1	1	1	0	3	1	0	2	1	1	0	0	0	0	0	0	0	1
VM	0	0	1	3	1	0	0	0	0	0	0	0	0	0	0	0	0	0	0	0
VMH	0	0	2	2	0	0	0	1	0	1	0	0	0	0	0	0	0	0	0	0
VTA	0	0	0	0	1	0	0	0	0	0	0	1	0	0	0	0	0	0	0	0
ZI	0	0	1	0	0	0	1	0	0	0	0	0	0	0	0	0	0	0	0	0
