# Supplementary material for: Biased Connectivity of Brain-wide Inputs to Ventral Subiculum Output Neurons
Source: Cell Rep. 2020 Mar 17;30(11):3644–3654.e6. doi: 10.1016/j.celrep.2020.02.093 (PMC7090382; doi:10.1016/j.celrep.2020.02.093)
Supplement: Data S2. Abbreviations of the 115 Brain Regions with Raw Cell Counts Shown in Data S1, Related to Figure 3 [file mmc3.csv]

	Abbreviation	Full name
0	AAA	Anterior amygdalar area
1	ACA1	Anterior cingulate area, layer 1
2	ACA5	Anterior cingulate area, layer 5
3	ACB	Nucleus accumbens
4	AD	Anterodorsal nucleus
5	AHN	Anterior hypothalamic nucleus
6	AM	Anteromedial nucleus
7	AMY	Unannotated amygdala
8	APN	Anterior pretectal nucleus
9	ARH	Arcuate hypothalamic nucleus
10	AV	Anteroventral nucleus of thalamus
11	BAC	Bed nucleus of the anterior commissure
12	BLA	Basolateral amygdalar nucleus
13	BMA	Basomedial amygdalar nucleus
14	BST	Bed nuclei of the stria terminalis
15	CA1	Field CA1
16	CA2	Field CA2
17	CA3	Field CA3
18	CEA	Central amygdalar nucleus
19	CL	Central lateral nucleus of the thalamus
20	CLA	Claustrum
21	CLI	Central linear nucleus raphe
22	CM	Central medial nucleus of the thalamus
23	CP	Caudoputamen
24	CS	Superior central nucleus raphe
25	DCO	Dorsal cochlear nucleus
26	DMH	Dorsomedial nucleus of the hypothalamus
27	DR	Dorsal nucleus raphe
28	DTN	Dorsal tegmental nucleus
29	ECT	Ectorhinal area
30	EP	Endopiriform nucleus
31	EW	Edinger-Westphal nucleus
32	FRP2/3	Frontal pole, layer 2/3
33	FS	Fundus of striatum
34	GP	Globus pallidus
35	HY	Hypothalamus
36	IA	Intercalated amygdalar nucleus
37	IAD	Interanterodorsal nucleus of the thalamus
38	IAM	Interanteromedial nucleus of the thalamus
39	IC	Inferior colliculus
40	IPN	Interpeduncular nucleus
41	IRN	Intermediate reticular nucleus
42	LA	Lateral amygdalar nucleus
43	LC	Locus ceruleus
44	LD	Lateral dorsal nucleus of thalamus
45	LDT	Laterodorsal tegmental nucleus
46	LH	Lateral habenula
47	LHA	Lateral hypothalamic area
48	LP	Lateral posterior nucleus of the thalamus
49	LPO	Lateral preoptic area
50	LRN	Lateral reticular nucleus
51	LS	Lateral septal nucleus
52	MA	Magnocellular nucleus
53	MB	Midbrain
54	MD	Mediodorsal nucleus of thalamus
55	MEA	Medial amygdalar nucleus
56	MEPO	Median preoptic nucleus
57	MH	Medial habenula
58	MO	Somatomotor areas
59	MPN	Medial preoptic nucleus
60	MPO	Medial preoptic area
61	MRN	Midbrain reticular nucleus
62	MS	Medial septal nucleus
63	NDB	Diagonal band nucleus
64	ORB5	Orbital area, layer 5
65	OT	Olfactory tubercle
66	P	Pons
67	PA	Posterior amygdalar nucleus
68	PAG	Periaqueductal gray
69	PAR	Parasubiculum
70	PARN	Parvicellular reticular nucleus
71	PB	Parabrachial nucleus
72	PCG	Pontine central gray
73	PF	Parafascicular nucleus
74	PGRN	Paragigantocellular reticular nucleus
75	PH	Posterior hypothalamic nucleus
76	PIN	Pineal body
77	PL	Prelimbic area
78	PO	Posterior complex of the thalamus
79	POST	Postsubiculum
80	PR	Perireunensis nucleus
81	PRE	Presubiculum
82	PRN	Pontine reticular nucleus
83	PSV	Principal sensory nucleus of the trigeminal
84	PT	Parataenial nucleus
85	PVH	Paraventricular hypothalamic nucleus
86	PVT	Paraventricular nucleus of the thalamus
87	RCH	Retrochiasmatic area
88	RE	Nucleus of reuniens
89	RH	Rhomboid nucleus
90	RR	Midbrain reticular nucleus, retrorubral area
91	RSP	Retrosplenial area
92	RT	Reticular nucleus of the thalamus
93	SI	Substantia innominata
94	SMT	Submedial nucleus of the thalamus
95	SN	Substantia nigra
96	SOC	Superior olivary complex
97	SPF	Subparafascicular nucleus
98	SPIV	Spinal vestibular nucleus
99	SPVI	Spinal nucleus of the trigeminal, interpolar part
100	SPVO	Spinal nucleus of the trigeminal, oral part
101	SS	Somatosensory areas
102	SUB	Subiculum
103	SUM	Supramammillary nucleus
104	TH	Thalamus
105	TRN	Tegmental reticular nucleus
106	TRS	Triangular nucleus of septum
107	TU	Tuberal nucleus
108	VAL	Ventral anterior-lateral complex of the thalamus
109	VII	Facial motor nucleus
110	VIS	Visual areas
111	VM	Ventral medial nucleus of the thalamus
112	VMH	Ventromedial hypothalamic nucleus
113	VTA	Ventral tegmental area
114	ZI	Zona incerta
